# Supplementary material for: Chidamide Reverses Fluzoparib Resistance in Triple-Negative Breast Cancer Cells
Source: Front Oncol. 2022 Feb 18;12:819714. doi: 10.3389/fonc.2022.819714 (PMC8894594; doi:10.3389/fonc.2022.819714)
Supplement: Supplementary file 1 [file DataSheet_1.zip › xenograft models/size of neoplasm .xlsx]

## Sheet: Sheet1
	PBS			Fluzoparib BID×21			Chidamide BW×3			Fluzoparib BID×21+Chidamide BW×3
0	154	164	146	154	146	166	148	171	147	164	138	150
3	201	234	180	216	200	221	183	213	164	188	159	176
6	358	378	339	246	225	261	246	294	218	201	189	193
9	434	458	408	283	264	300	329	358	304	190	190	183
12	494	522	478	319	304	331	384	443	408	193	182	165
15	621	654	602	348	358	364	468	504	498	176	164	158
18	718	753	683	373	403	391	537	567	496	148	118	138
21	789	828	761	411	438	458	636	597	668	143	102	140
