# Supplementary material for: Chidamide Reverses Fluzoparib Resistance in Triple-Negative Breast Cancer Cells
Source: Front Oncol. 2022 Feb 18;12:819714. doi: 10.3389/fonc.2022.819714 (PMC8894594; doi:10.3389/fonc.2022.819714)
Supplement: Supplementary file 1 [file DataSheet_1.zip › xenograft models/weight of neoplasm .xlsx]

## Sheet: Sheet1
	PBS							Fluzoparib BID×21							Chidamide BW×3							Fluzoparib BID×21+Chidamide BW×3
	1.2	1.08	0.98	0.92	0.91	0.89		0.43	0.38	0.43	0.34	0.26	0.48		0.85	0.68	0.71	0.68	0.71	0.59		0.15	0.12	0.08	0.09	0.19	0.21
