# Supplementary material for: Chidamide Reverses Fluzoparib Resistance in Triple-Negative Breast Cancer Cells
Source: Front Oncol. 2022 Feb 18;12:819714. doi: 10.3389/fonc.2022.819714 (PMC8894594; doi:10.3389/fonc.2022.819714)
Supplement: Supplementary file 2 [file DataSheet_2.zip]

Archive with 8 entries (8 files):
- New supplementary data/Figure 1-Western blotting statistic analysis.xlsx
- New supplementary data/Figure 5-Western blotting statistic analysis.xlsx
- New supplementary data/Figure 6-PCR.xlsx
- New supplementary data/Figure 6-Western blotting statistic analysis.xlsx
- New supplementary data/MTT Si-MRE11 HCC1937-FR.xlsx
- New supplementary data/MTT Si-MRE11 MDA-MB-468-FR.xlsx
- New supplementary data/MTT Si-RAD51 HCC1937-FR.xlsx
- New supplementary data/MTT Si-RAD51 MDA-MB-468-FR.xlsx
