# Supplementary material for: Chidamide Reverses Fluzoparib Resistance in Triple-Negative Breast Cancer Cells
Source: Front Oncol. 2022 Feb 18;12:819714. doi: 10.3389/fonc.2022.819714 (PMC8894594; doi:10.3389/fonc.2022.819714)
Supplement: Supplementary file 2 [file DataSheet_2.zip › New supplementary data/Figure 1-Western blotting statistic analysis.xlsx]

## Sheet: Sheet1
		HCC1937				HCC1937-FR				MDA-MB-468				MDA-MB-468-FR
PARP		0.553438	0.537149	0.582695		0.588473	0.565284	0.611173		0.539261	0.493524	0.566384		0.663163	0.661867	0.696385
RAD51		0.659492	0.723368	0.619307		1.22682	1.28093	1.16663		0.696975	0.608915	0.655385		0.936594	0.883498	0.993594
MRE11		0.363518	0.328941	0.289329		0.762895	0.713168	0.816643		0.423648	0.492846	0.384134		0.813189	0.860485	0.831681
