# Supplementary material for: Chidamide Reverses Fluzoparib Resistance in Triple-Negative Breast Cancer Cells
Source: Front Oncol. 2022 Feb 18;12:819714. doi: 10.3389/fonc.2022.819714 (PMC8894594; doi:10.3389/fonc.2022.819714)
Supplement: Supplementary file 2 [file DataSheet_2.zip › New supplementary data/Figure 5-Western blotting statistic analysis.xlsx]

## Sheet: Sheet1
	HCC1937-FR
	PBS				Fluzoparib 30μg/ml				Chidamide 3μg/ml				Fluzoparib 30μg/ml+Chidamide 3μg/ml
RAD51	1.19876	1.29347	1.13567		1.53422	1.59746	1.48147		1.05849	1.12764	0.987743		0.930043	0.967416	0.876173
MRE11	0.889231	0.961841	0.812874		1.07462	1.02223	0.968461		0.691366	0.6168	0.571369		0.618413	0.509414	0.558526
PARP	1.45374	1.58653	1.51782		1.29182	1.34803	1.25417		1.50169	1.45289	1.40976		1.28659	1.20099	1.24531
Clevaed Caspase9	0.541397	0.633084	0.509895		0.941083	0.831125	0.885401		1.41908	1.51128	1.46566		1.93109	1.87601	1.82397
pCDK1	1.19082	1.13033	1.25081		1.57065	1.52994	1.46088		1.71938	1.65661	1.76015		2.04018	1.88691	1.93393
	MDA-MB-468-FR
	PBS				Fluzoparib 30μg/ml				Chidamide 6μg/ml				Fluzoparib 30μg/ml+Chidamide 6μg/ml
RAD51	2.12634	2.17917	2.08946		2.26132	2.22168	2.17961		1.60137	1.55205	1.49387		1.32894	1.26824	1.2068
MRE11	1.70927	1.78335	1.62469		1.97893	1.93062	1.8635		1.13565	1.01316	1.08702		0.720075	0.786469	0.661371
PARP	2.25489	2.20699	2.12489		1.74125	1.68716	1.79224		2.04967	2.16781	2.10783		1.53917	1.5972	1.66513
Clevaed Caspase9	1.02809	1.12936	0.983697		1.88905	1.76608	1.83542		2.03781	2.11083	1.97803		2.39384	2.48493	2.44125
pCDK1	0.826583	0.891081	0.759077		1.7609	1.59981	1.68498		1.96621	2.03424	2.11059		2.23631	2.19558	2.30821
