# Supplementary material for: Chidamide Reverses Fluzoparib Resistance in Triple-Negative Breast Cancer Cells
Source: Front Oncol. 2022 Feb 18;12:819714. doi: 10.3389/fonc.2022.819714 (PMC8894594; doi:10.3389/fonc.2022.819714)
Supplement: Supplementary file 2 [file DataSheet_2.zip › New supplementary data/Figure 6-PCR.xlsx]

## Sheet: Sheet1
	NC			Si-RAD51
HCC1937-FR	1	1	1	0.15854	0.13634	0.14843
MDA-MB-468-FR	1	1	1	0.13909	0.11358	0.13586
	NC			Si-MRE11
HCC1937-FR	1	1	1	0.12074	0.10951	0.13107
MDA-MB-468-FR	1	1	1	0.14364	0.15742	0.12739
