# Supplementary material for: Chidamide Reverses Fluzoparib Resistance in Triple-Negative Breast Cancer Cells
Source: Front Oncol. 2022 Feb 18;12:819714. doi: 10.3389/fonc.2022.819714 (PMC8894594; doi:10.3389/fonc.2022.819714)
Supplement: Supplementary file 2 [file DataSheet_2.zip › New supplementary data/Figure 6-Western blotting statistic analysis.xlsx]

## Sheet: Sheet1
		RAD51
	NC				si
HCC1937-FR	0.739305	0.770019	0.846911		0.20596	0.159962	0.249835
MDA-MB-468-FR	0.811923	0.933927	0.887948		0.195908	0.098581	0.139038
		MRE11
	NC				si
HCC1937-FR	0.739608	0.662874	0.614988		0.089157	0.195072	0.128509
MDA-MB-468-FR	0.691892	0.836372	0.750884		0.055891	0.0743151	0.123398
