# Supplementary material for: Chidamide Reverses Fluzoparib Resistance in Triple-Negative Breast Cancer Cells
Source: Front Oncol. 2022 Feb 18;12:819714. doi: 10.3389/fonc.2022.819714 (PMC8894594; doi:10.3389/fonc.2022.819714)
Supplement: Supplementary file 2 [file DataSheet_2.zip › New supplementary data/MTT Si-MRE11 MDA-MB-468-FR.xlsx]

## Sheet: Sheet1
	NC MDA-MB-468-FR					Si-MRE11 MDA-MB-468--FR
0.390625	85.4538	94.1761	88.0488	93.6047		96.997	84.9548	88.0655	96.5809
0.78125	89.0971	96.6507	90.1038	82.6561		84.8271	81.9097	92.1951	88.8574
1.5625	81.0388	92.6599	82.3269	87.4759		94.7319	77.9731	79.0661	86.1614
3.125	86.6297	78.6598	85.2978	88.0671		87.5164	80.0815	80.8233	74.8809
6.25	75.9538	88.9491	80.0599	81.3091		83.5967	69.4023	85.9008	74.7962
12.5	80.9088	75.6591	78.485	84.6512		78.2259	65.8773	73.1963	63.261
25	70.0585	75.6982	80.9691	72.668		70.3301	60.0166	59.7343	57.5795
50	68.9594	75.989	65.9921	60.3891		45.1127	38.6114	57.0221	43.9316
100	28.0993	36.2977	32.0805	21.6671		16.8894	14.8752	15.8751	15.6905
200	5.6268	9.30775	2.33304	3.64815		4.54717	1.42236	2.21431	8.36361
