# Supplementary material for: Chidamide Reverses Fluzoparib Resistance in Triple-Negative Breast Cancer Cells
Source: Front Oncol. 2022 Feb 18;12:819714. doi: 10.3389/fonc.2022.819714 (PMC8894594; doi:10.3389/fonc.2022.819714)
Supplement: Supplementary file 2 [file DataSheet_2.zip › New supplementary data/MTT Si-RAD51 HCC1937-FR.xlsx]

## Sheet: Sheet1
	NC R-HCC1937					Si-RAD51 R-HCC1937
0.390625	95.3094	94.6914	90.8469	87.6935		84.262	93.5231	91.9076	90.243
0.78125	88.4647	87.0697	91.9709	86.3097		85.166	93.8251	91.0121	79.0926
1.5625	83.9847	97.5731	89.0319	91.9642		84.3392	75.8404	86.8582	93.9743
3.125	72.1478	86.0786	85.1384	88.1137		73.1462	76.09	75.8568	88.8853
6.25	76.0787	80.1424	79.0105	80.1767		72.716	72.4537	79.3534	67.7155
12.5	71.7046	83.759	75.1409	70.1141		60.3287	75.6427	60.7965	65.4128
25	61.2411	69.7261	68.1106	71.3717		45.7385	46.5055	55.4085	51.2119
50	61.7017	59.1136	59.7715	42.6211		40.2844	35.8203	47.6364	37.7252
100	9.01124	4.25065	4.2431	5.2509		7.35851	9.28831	8.52325	7.98426
200	3.75778	4.63842	5.46175	3.61798		5.53348	2.17252	1.4912	2.37176
