# Supplementary material for: Chidamide Reverses Fluzoparib Resistance in Triple-Negative Breast Cancer Cells
Source: Front Oncol. 2022 Feb 18;12:819714. doi: 10.3389/fonc.2022.819714 (PMC8894594; doi:10.3389/fonc.2022.819714)
Supplement: Supplementary file 2 [file DataSheet_2.zip › New supplementary data/MTT Si-RAD51 MDA-MB-468-FR.xlsx]

## Sheet: Sheet1
	NC R-MDA-MB-468					Si-RAD51 R-MDA-MB-468
0.390625	86.2667	87.0375	90.6372	99.1607		90.9012	96.0541	88.6918	86.6691
0.78125	98.5717	77.9537	96.3209	87.2143		92.0698	88.6907	93.8776	90.1648
1.5625	90.8743	84.1308	86.615	91.0046		82.6907	90.9061	85.6171	89.6597
3.125	84.3459	80.6552	85.2816	93.4111		84.6945	81.0438	85.6302	90.7597
6.25	85.2328	80.6109	83.5463	85.4851		77.9705	85.6082	80.9972	72.1699
12.5	80.431	77.4926	82.8412	83.2081		75.6911	60.9814	65.0851	58.9971
25	72.5064	77.1667	81.4112	85.3195		43.4605	59.6574	50.9641	54.6648
50	72.9093	79.8253	71.4945	76.1862		26.6607	32.1585	18.9078	21.327
100	28.9183	37.8177	30.6257	24.761		12.3059	6.16814	8.36087	8.68074
200	7.53391	6.24928	6.58548	6.96817		9.35497	5.50881	6.18074	8.08614
